# Supplementary material for: Diagnostic Accuracy of Pleural Effusion Mononuclear Cells/Leukocyte Ratio in Tuberculous Pleurisy
Source: Front Med (Lausanne). 2021 Mar 18;8:639061. doi: 10.3389/fmed.2021.639061 (PMC8012480; doi:10.3389/fmed.2021.639061)
Supplement: Supplementary file 1 [file Table_1.XLS]

## Sheet: Sheet1
Basic information, Pleural effusion MNC/LEU ratio and ADA of 215 patients
Serial number	Hospital numbers	Name	Gender	Age（Y）	Pleural effusion MNC/LEU ratio	Pleural effusion MNC/LEU ratio（+/-）	ADA（U/L）	Tobacco	Alcoholism	Diabetes	Hypertension	Arrhythmia	Coronary heart disease	Chronic gastritis	Brain infarction	Copd	Bronchial asthma	Rheumatologic disease	Hyperthyroidism	Solid tumor	Chronic viral hepatitis B	Prior TB treatment	Previous TB infection history	HIV infection	Prior glucocorticoid use	Diagnosis	Group
1	0001638685	魏素真	Female	69	30.3	-	14	-	-	-	+	+	-	-	-	-	-	-	+	-	-	-	-	-	-	Pneumonia effusion	1
2	0001686904	宋文才	Male	69	90	-	5	+	+	-	-	+	-	-	-	-	-	-	-	-	-	-	-	-	-	Salivary gland carcinoma	1
3	0001691007	张保森	Male	67	50.7	-	34	+	-	-	-	-	-	-	-	-	-	-	-	-	-	-	-	-	-	Pneumonia effusion	1
4	0001690916	张保灵	Male	73	62.8	-	10	+	-	-	-	-	-	-	-	-	-	+	-	-	-	-	-	-	-	Pneumonia effusion	1
5	0001692872	张玉兰	Female	70	38.9	-	5	-	-	-	+	+	+	-	+	-	+	-	-	-	-	-	-	-	-	Ovarian cancer	1
6	0001701007	连炳玉	Male	47	91.2	-	16.8	-	-	-	-	-	-	-	-	-	-	-	-	-	-	+	-	-	-	Mesothelioma	1
7	0001716027	王有富	Male	69	92.3	-	38	-	-	-	-	-	-	-	-	-	-	-	-	-	-	-	-	-	-	TBP	2
8	0001724208	李亚星	Female	11	91.7	-	135	-	-	-	-	-	-	-	-	-	-	-	-	-	-	-	-	-	-	Lymphoma	1
9	0001741073	南凯	Male	23	98	+	23	+	-	-	-	-	-	-	-	-	-	-	-	-	-	-	-	-	-	TBP and pulmonary TB	2
10	0001743220	张西金	Male	82	8.8	-	40	+	-	-	+	-	+	-	-	-	-	-	-	-	-	-	-	-	-	Empyema	1
11	0001754382	刘贵兰	Female	68	90.4	-	9	-	-	-	-	-	-	-	-	-	-	-	-	-	+	+	-	-	-	Lung adenocarcinoma	1
12	0001754758	吴来军	Male	54	42.9	-	10	+	+	-	-	-	-	-	-	-	-	-	-	-	-	-	-	-	-	TBP	2
13	0001758822	侯宁宁	Female	21	87.2	-	49	-	-	-	-	-	-	-	-	-	-	-	-	-	-	-	-	-	-	TBP	2
14	0001758562	孙明海	Male	59	96.3	+	44	+	+	-	-	-	-	-	-	-	-	-	-	-	-	-	-	-	-	TBP	2
15	0001760425	王翠玲	Female	62	82.4	-	8	-	-	+	-	-	-	-	-	-	-	-	-	-	-	-	-	-	-	Lung adenocarcinoma	1
16	0001763180	陈玉莲	Female	61	98.8	+	45	-	-	-	-	-	-	-	-	-	-	-	-	-	-	-	-	-	-	TBP	2
17	0001769221	金正	Male	19	89.4	-	60	+	-	-	-	-	-	-	-	-	-	-	-	-	-	-	-	-	-	TBP	2
18	0001773049	张贝贝	Male	34	89.7	-	29	+	+	-	+	-	-	-	-	-	-	-	-	-	-	-	-	-	-	TBP	2
19	0001766633	刘鸿宾	Male	72	88.3	-	27	+	+	-	-	-	-	-	-	-	-	-	-	-	-	-	-	-	-	Constrictive pericarditis	1
20	0001776912	李万全	Male	65	46.4	-	321	+	-	-	+	-	-	-	-	-	-	-	-	-	-	-	-	-	-	Empyema	1
21	0001777221	郝保玉	Male	51	55.2	-	15	+	+	-	-	-	-	-	-	-	-	-	-	-	-	-	+	-	-	Mesothelioma	1
22	0001783382	崔雪美	Female	51	93.9	+	40	-	-	-	-	-	-	-	-	-	-	-	-	-	-	-	-	-	-	TBP and Left pulmonary TB	2
23	0001784412	刘兴臣	Male	70	95.4	+	6	+	-	-	+	-	-	+	-	-	-	-	-	-	-	-	-	-	-	Pneumonia effusion	1
24	0001784942	王霞	Female	39	79	-	41	-	-	-	-	-	-	-	-	-	-	-	-	-	-	-	-	-	-	TBP	2
25	0001798164	李云冲	Male	20	95.1	+	36	+	+	-	-	-	-	-	-	-	-	-	-	-	-	-	-	-	-	TBP	2
26	0001812555	范根全	Male	73	97.3	+	12	+	+	-	-	+	-	-	-	-	-	-	-	-	-	-	+	-	-	Lung adenocarcinoma	1
27	0001812835	绳振荣	Female	55	90.9	-	8.7	-	-	-	-	-	-	-	-	-	-	-	-	-	-	-	-	-	-	Lung adenocarcinoma	1
28	0001814570	陈洪洋	Male	72	97.3	+	82	+	+	-	-	-	-	-	-	-	-	-	-	-	-	-	-	-	-	TBP	2
29	0001815142	景振生	Male	57	49.9	-	10	+	-	-	+	-	-	-	+	-	-	-	-	-	-	-	-	-	-	Mesothelioma	1
30	0001823041	陈东生	Male	47	70.3	-	18	+	+	-	-	-	-	-	-	-	-	-	-	-	-	-	-	-	-	Lung adenocarcinoma	1
31	0001607119	焦臣合	Male	57	98	+	37	+	-	-	+	-	-	-	+	-	-	-	-	-	+	-	-	-	-	TBP	2
32	0001609941	汪礼君	Male	53	99.3	+	43	+	+	-	-	-	-	-	-	-	-	-	-	-	-	-	-	-	-	TBP	2
33	0001611114	文修德	Male	73	57.9	-	11	+	-	+	+	-	+	-	-	-	-	-	-	-	-	+	-	-	-	Lung adenocarcinoma	1
34	0001619043	彭仁兵	Male	54	97.5	+	41	-	-	+	+	-	-	-	+	-	-	-	-	-	-	+	-	-	-	TBP	2
35	0001618982	方美英	Female	71	10.9	-	4	-	-	-	+	-	-	-	-	-	-	-	-	-	-	-	-	-	-	Liver cirrhosis	1
36	0001633335	郭松山	Male	33	96.4	+	35.4	-	-	-	-	-	-	-	-	-	-	-	-	-	-	+	-	-	-	TBP	2
37	0001632625	秋国锋	Male	64	93.4	-	6	-	-	-	-	-	+	+	-	-	-	-	-	-	-	-	-	-	-	Lung adenocarcinoma	1
38	0001639449	张国厚	Male	70	97.5	+	19.6	+	+	-	-	-	-	-	-	-	-	-	-	-	-	+	-	-	-	Microscopic polyangiitis	1
39	0001657381	裴松芝	Female	59	92.8	-	9	-	-	-	-	-	-	-	-	-	-	-	-	-	-	-	-	-	-	Lung adenocarcinoma	1
40	0001670293	陈玉柱	Male	51	95.3	+	37	-	-	-	-	-	-	-	-	-	-	-	-	-	-	-	-	-	-	TBP	2
41	0001859044	翟丰生	Male	66	70.3	-	57	+	-	-	+	-	-	-	-	-	-	-	-	-	-	-	-	-	-	TBP	2
42	0001865435	孙永木	Male	62	83.5	-	9.7	-	-	-	-	+	-	-	-	-	-	-	-	-	-	-	-	-	-	TBP	2
43	0001850207	王国安	Male	72	97.5	+	32	+	+	-	+	-	-	-	+	-	-	-	-	-	-	-	-	-	-	TBP	2
44	0001645191	陈双喜	Male	62	99.4	+	24	+	+	-	-	-	-	-	-	-	-	-	-	-	-	-	-	-	-	Pneumonia effusion	1
45	0001631190	许清法	Male	68	94.3	+	46.5	-	+	+	+	-	-	-	-	-	-	-	-	-	-	-	-	-	-	TBP	2
46	0001653697	郭太兴	Male	71	67.3	-	7.7	-	-	-	+	-	-	-	-	+	+	-	-	-	-	-	-	-	-	Mesothelioma	1
47	0001568384	赵建设	Male	49	97.9	+	11	-	-	-	-	-	-	-	-	-	-	-	-	-	-	-	-	-	-	Lymphoma	1
48	0001574663	韩帮虎	Male	34	75.6	-	37	-	-	-	-	-	-	-	-	-	-	-	-	-	-	+	-	-	-	Pneumonia effusion	1
49	0001574483	刘俊领	Male	21	98	+	55	+	+	-	-	-	-	-	-	-	-	-	-	-	-	-	-	-	-	TBP	2
50	0001837244	王彤	Male	49	8.4	-	36.5	+	+	+	-	-	-	-	-	-	-	-	-	-	-	-	-	-	-	Pneumonia effusion	1
51	0001840588	胡明义	Male	70	39	-	13	+	+	-	-	-	-	-	-	-	-	-	-	-	-	-	-	-	-	Lung adenocarcinoma	1
52	0001841991	温玉飞	Male	46	35.1	-	11.5	+	+	-	-	-	-	-	-	-	-	-	-	-	-	-	-	-	-	Pneumonia effusion	1
53	0001296008	刘国栋	Male	43	99.4	+	47	+	-	-	-	-	-	-	-	-	-	-	-	-	-	+	-	-	+	TBP	2
54	0001311985	侯知么	Male	72	99.4	+	28.6	-	-	+	+	-	-	-	-	-	-	-	-	-	-	-	-	-	-	TBP	2
55	0001317339	马建升	Male	61	99.5	+	9	+	-	+	-	-	+	-	-	-	-	-	-	-	-	-	-	-	-	Lung adenocarcinoma	1
56	0001308281	杨瑞荣	Female	48	50	-	8	-	-	-	-	-	-	-	-	-	-	-	-	-	-	-	-	-	-	Pneumonia effusion	1
57	0001337208	史香梅	Female	74	95.7	+	32.7	-	-	-	+	-	-	-	-	-	-	-	-	-	-	-	-	-	-	TBP	2
58	0001343801	郭群英	Female	63	54.5	-	39.4	-	-	-	-	-	-	-	-	-	-	-	-	-	-	+	-	-	-	TBP	2
59	0001356773	杨梅	Female	65	91.6	-	8.6	-	-	-	-	-	-	-	-	-	-	-	-	-	+	+	-	-	-	Lung adenocarcinoma	1
60	0001359816	刘永兴	Male	78	63.8	-	6.4	-	+	+	-	-	-	-	-	-	-	-	-	-	-	-	-	-	-	Mesothelioma	1
61	0001360103	王广志	Male	67	96.9	+	17	+	+	-	-	-	-	-	-	-	-	-	-	-	-	+	-	-	-	Mesothelioma	1
62	0001364013	单瑞忠	Male	72	43.2	-	36.9	+	-	-	-	-	-	-	-	-	-	-	-	-	-	+	+	-	-	Lung adenocarcinoma	1
63	0001372982	王天妮	Male	66	96.9	+	32.3	-	-	-	-	-	-	-	-	-	-	-	-	-	-	+	-	-	-	TBP	2
64	0001370867	姜兰英	Female	76	97	+	7.7	-	-	-	-	-	-	-	-	-	-	+	-	-	-	-	-	-	-	TBP	2
65	0001372998	藏亚歌	Female	18	25.6	-	64	-	-	-	-	-	-	-	-	-	-	-	-	-	-	-	-	-	-	TBP	2
66	0001378081	贾长友	Male	51	4.7	-	79.2	-	-	-	-	-	-	-	-	-	-	-	-	-	-	+	-	-	-	TBP	2
67	0001379872	李占勇	Male	25	93.2	-	41.2	+	+	-	-	-	-	-	-	-	-	-	-	-	-	-	-	-	-	TBP	2
68	0001384489	王磊杰	Male	26	97.8	+	37.7	+	-	-	-	-	-	-	-	-	-	-	-	-	-	-	-	-	-	TBP	2
69	0001386804	张志峰	Male	67	33.8	-	16.2	+	-	-	+	-	-	-	-	-	-	-	-	-	-	-	-	-	-	TBP	2
70	0001393189	刘明海	Male	50	57.4	-	25	+	+	-	+	-	-	-	-	-	-	-	-	-	-	-	-	-	-	TBP	2
71	0001394818	陈双新	Male	52	26.2	-	34	+	+	-	-	-	-	-	-	-	-	-	-	-	-	-	-	-	-	Pneumonia effusion	1
72	0001401601	万泉	Male	25	98.7	+	39.6	+	+	-	-	-	-	-	-	-	-	-	-	-	-	-	-	-	-	TBP and Left pulmonary TB	2
73	0001406022	朱晓敏	Female	36	82.4	-	11.6	-	-	-	-	-	-	-	-	-	-	-	-	-	-	+	-	-	-	Breast cancer	1
74	0001407142	王文焕	Male	72	85.3	-	22.8	-	-	-	-	-	-	-	-	-	-	-	-	-	-	-	-	-	-	Lymphoma	1
75	0001408747	张希涛	Male	19	95.1	+	93	-	-	-	-	-	-	-	-	-	-	-	-	-	-	-	-	-	-	TBP	2
76	0001410586	胡本铎	Male	58	24.7	-	32.6	+	+	-	-	-	-	-	-	-	-	-	-	-	-	-	-	-	-	Pneumonia effusion	1
77	0001416407	王云中	Male	53	98.3	+	48	+	+	+	-	-	-	-	-	-	-	-	-	-	-	-	-	-	-	TBP	2
78	0001421306	赵光升	Male	35	88.6	-	57.3	-	+	-	-	-	-	-	-	-	-	-	-	-	+	-	-	-	-	TBP and Left pulmonary TB	2
79	0001416964	尹留聚	Male	52	3.4	-	70	-	-	-	-	-	-	-	-	-	-	-	-	-	+	-	-	-	-	Empyema	1
80	0001430717	孙新才	Male	49	51.8	-	48	-	+	-	-	-	-	-	-	-	-	-	-	-	-	-	-	-	-	TBP	2
81	0001433274	李树训	Male	58	95.5	+	80	+	+	-	+	-	-	-	+	-	-	-	-	-	-	-	-	-	-	TBP	2
82	0001432188	罗二涛	Male	27	47.3	-	354	-	-	-	-	-	-	-	-	-	-	-	-	-	-	-	-	-	-	Empyema	1
83	0001441402	刘进芳	Male	58	96.4	+	9	-	-	-	-	-	-	-	-	-	-	+	-	-	-	-	-	-	-	Lung adenocarcinoma	1
84	0001441285	王汉林	Male	61	91.7	-	24.4	+	-	-	-	-	-	-	-	-	-	-	-	-	-	-	-	-	-	TBP	2
85	0001441988	毛俊堂	Male	81	98.4	+	44	-	-	-	+	-	-	-	-	-	-	-	-	-	-	-	-	-	-	TBP	2
86	0001448171	梁振杰	Male	57	98.9	+	44	-	-	-	-	-	-	-	-	-	-	-	-	-	-	-	-	-	-	TBP	2
87	0001451987	仝绪琛	Male	45	93.9	+	7.2	-	-	-	-	-	-	-	-	-	-	-	-	-	-	-	-	-	-	TBP	2
88	0001452046	杨凤魁	Male	74	99	+	15	-	-	-	-	-	-	-	-	-	-	-	-	+	-	-	-	-	-	TBP	2
89	0001463237	王风	Female	48	81	-	47.9	-	-	-	-	-	-	-	-	-	-	-	-	-	-	-	-	-	-	TBP	2
90	0001375854	吉欣璋	Male	69	8.4	-	54	-	-	+	+	-	+	-	+	-	-	-	-	-	-	-	-	-	-	Empyema	1
91	0001478459	段盛博	Male	24	96.7	+	49	-	-	-	-	-	-	-	-	-	-	-	-	+	-	-	-	-	-	TBP	2
92	0001477944	陈百敏	Male	58	82.4	-	8.4	-	-	-	-	-	-	-	-	-	-	-	-	-	-	-	-	-	-	Lung adenocarcinoma	1
93	0001480909	杨芳义	Female	72	90.8	-	26	+	-	+	+	-	-	-	-	-	-	-	-	-	-	-	-	-	-	Multiple myeloma	1
94	0001486152	孔晓涛	Male	21	95.6	+	46	+	+	-	-	-	-	-	-	-	-	-	-	-	-	-	-	-	-	TBP	2
95	0001399909	张凤生	Male	65	91.4	-	52	+	+	-	-	-	-	-	-	-	-	-	-	+	-	-	-	-	-	TBP	2
96	0001488241	李文斌	Male	20	93.8	+	51.7	+	+	-	-	-	-	-	-	-	-	-	-	-	-	-	-	-	-	TBP	2
97	0001490160	郭运天	Male	21	99.2	+	31.1	+	-	-	-	-	-	-	-	-	-	-	-	-	-	-	-	-	-	TBP	2
98	0001498764	李升	Male	83	10.3	-	30.1	-	+	-	-	-	-	+	-	-	-	+	-	-	-	-	-	-	-	Pneumonia effusion	1
99	0001520490	瞿建勋	Male	52	81.3	-	10.3	-	-	-	-	-	-	-	-	-	-	-	-	-	-	-	-	-	-	TBP	2
100	0001525285	苏爱芝	Female	50	77.6	-	14	-	-	-	-	-	-	-	-	-	-	-	-	-	-	-	-	-	-	TBP	2
101	0001526010	杨玉花	Female	52	34.5	-	39	-	-	-	+	-	-	-	-	-	-	-	-	-	-	-	-	-	-	TBP	2
102	0001492188	殷福德	Male	73	51.3	-	60	+	+	-	-	-	-	-	-	-	-	-	-	-	-	-	-	-	-	Empyema	1
203	0001540939	黄秀英	Female	56	98.2	+	42	-	-	-	-	-	-	-	-	-	-	-	-	-	-	-	-	-	-	TBP	2
104	0001547791	刘火生	Male	69	39.5	-	9	-	-	-	+	-	-	-	-	+	-	-	-	-	-	-	-	-	-	Pneumonia effusion	1
105	0001562841	孙开动	Male	53	96.3	+	60.7	+	-	-	-	-	-	-	-	-	-	-	-	-	-	-	-	-	-	TBP	2
106	0001561678	徐长见	Male	66	96.4	+	6.6	+	-	-	-	-	-	-	-	-	-	-	-	-	-	-	-	-	-	Pneumonia effusion	1
107	0001886773	安一波	Male	49	25.3	-	127	+	+	-	-	-	-	-	-	-	-	-	-	-	-	-	-	-	-	Empyema	1
108	0001890002	常小妞	Female	48	57.7	-	10.9	-	-	-	+	-	-	-	-	-	-	-	-	-	-	-	-	-	-	TBP	2
109	0001891012	张现娜	Female	36	90.5	-	31.7	-	-	-	-	-	-	-	-	-	-	-	-	-	-	-	-	-	-	TBP	2
110	0001728258	张乐颖	Female	11	63.8	-	2	-	-	-	-	-	-	-	-	-	-	-	-	-	-	-	-	-	-	Acute glomerulonephritis	1
111	0001725690	牛春玉	Female	63	27.2	-	3	-	-	-	-	-	-	-	-	-	-	+	-	-	-	-	-	-	-	Pneumonia effusion	1
112	0001892063	姜玉芳	Female	57	88.4	-	18	-	-	-	-	-	-	+	-	-	-	-	-	-	-	-	-	-	-	Lung adenocarcinoma	1
113	0001894098	宋太林	Male	69	76	-	7.1	+	-	-	-	-	-	+	+	-	-	-	-	-	-	-	-	-	-	Lung adenocarcinoma	1
114	0001797405	杨锦印	Male	57	85.6	-	6.6	+	+	-	-	-	-	-	-	-	-	-	-	-	-	-	-	-	-	Lung adenocarcinoma	1
115	0001677802	朱文方	Male	61	78.3	-	14.9	+	-	-	-	-	-	-	-	-	-	-	-	-	-	-	-	-	-	Lung adenocarcinoma	1
116	0001678225	刘俊兰	Female	65	98.4	+	37	-	-	-	+	-	+	-	-	-	-	-	-	-	-	+	-	-	-	TBP and Left pulmonary TB	2
117	0001719801	申秀荣	Female	73	72.9	-	9	-	-	-	+	-	-	+	-	-	-	-	-	-	-	-	-	-	-	Lung adenocarcinoma	1
118	0001722305	孙巧丽	Female	37	98.8	+	35	-	-	-	-	-	-	-	-	-	-	-	-	-	-	-	-	-	-	TBP	2
119	0001894921	李昂	Male	26	90.4	-	39	+	+	-	-	-	-	-	-	-	-	-	-	-	-	-	-	-	-	TBP	2
120	0001687253	刘凤英	Female	53	77	-	18.8	-	-	-	+	-	-	-	-	-	-	-	-	-	-	-	-	-	-	Lung adenocarcinoma	1
121	0001694216	彭光凤	Female	62	94.7	+	7	-	-	-	+	-	-	-	-	-	-	-	-	-	-	+	-	-	-	Lung adenocarcinoma	1
122	0001749835	杨文义	Male	79	84.5	-	3	+	+	-	-	+	-	-	-	-	-	-	-	-	-	-	-	-	-	Heart failure	1
123	0001756245	侯金湘	Male	53	78.2	-	7	+	+	-	-	-	-	-	-	-	-	-	-	-	-	-	-	-	-	Small cell lung cancer	1
124	0001757659	胡锡杰	Male	62	36.3	-	53	+	+	+	-	-	-	-	-	-	-	-	-	-	-	-	-	-	-	Empyema	1
125	0001765961	雷素霞	Female	54	97.9	+	10	-	-	-	+	-	-	-	-	-	-	-	-	-	-	-	-	-	-	Lung adenocarcinoma	1
126	0001710549	郑晓变	Female	61	83	-	6	-	-	-	-	-	-	-	-	-	-	-	-	-	-	-	-	-	-	Lung adenocarcinoma	1
127	0001810674	聂秉忠	Male	59	77.4	-	26	+	+	+	-	-	-	-	-	-	-	-	-	-	-	-	-	-	-	Lung adenocarcinoma	1
128	0001816231	赵四妮	Female	68	62.1	-	22	-	-	+	-	-	-	-	-	-	-	-	-	-	-	-	-	-	-	Lung adenocarcinoma	1
129	0001816903	孟文山	Male	40	5.2	-	31	+	-	-	-	-	-	-	-	-	-	-	-	-	-	-	-	-	-	pulmonary contusion	1
130	0001821754	郑朝运	Male	65	74.3	-	5	+	-	-	-	-	+	-	+	-	-	-	-	-	-	-	-	-	-	Pulmonary embolism	1
131	0001823096	李付宽	Male	72	16	-	291	+	+	-	-	+	-	-	-	-	-	-	-	-	-	-	-	-	-	Empyema	1
132	0001824641	郭光威	Male	28	97.3	+	45	+	+	-	-	-	-	-	-	-	-	-	-	-	-	-	-	-	-	TBP and pulmonary TB	2
133	0001825167	米自新	Male	77	16	-	3.2	+	+	-	-	-	-	-	-	-	-	-	-	-	-	+	+	-	-	Heart failure	1
134	0001777997	赵俊三	Male	49	79.5	-	8	+	+	-	+	-	-	-	+	-	-	-	-	-	-	-	-	-	-	Lung adenocarcinoma	1
135	0001692932	刘石缘	Male	54	80.5	-	7	+	+	-	-	-	-	-	-	-	-	-	-	-	-	-	-	-	-	Pneumonia effusion	1
136	0001701036	杨德芩	Male	68	15.5	-	63	-	-	+	+	-	-	-	+	-	-	-	-	-	-	-	-	-	-	Empyema	1
137	0001710257	刘西梅	Female	72	89.7	-	7	-	-	-	+	-	-	-	-	-	-	-	-	-	-	-	-	-	-	Lung adenocarcinoma	1
138	0001685806	朱秋硕	Male	24	79.3	-	19	-	-	-	-	-	-	-	-	-	-	-	-	-	-	+	-	-	-	Lymphoma	1
139	0001696542	刘文灿	Male	67	83.4	-	3.8	+	-	-	-	-	-	-	-	-	-	-	-	-	-	-	-	-	-	Heart failure	1
140	0001702884	谭永平	Male	53	98.3	+	35	+	-	-	+	-	-	-	-	-	-	-	-	-	-	-	-	-	-	TBP	2
141	0001709515	孙明琴	Female	62	75.3	-	2	-	-	+	-	-	-	-	-	-	-	-	-	-	-	-	-	-	-	Hypoalbuminemia	1
142	0001864190	张凤美	Female	51	83.4	-	7.8	-	-	-	-	-	-	-	-	-	-	-	-	-	-	-	-	-	-	Gastric cancer	1
143	0001866048	韦玉飞	Male	25	97.1	+	50	+	+	-	-	-	-	-	-	-	-	-	-	-	-	-	-	-	-	TBP and Left pulmonary TB	2
144	0001867362	候国富	Male	46	10.3	-	40.4	+	+	-	-	-	+	-	-	-	-	-	-	-	-	-	-	-	-	Pulmonary abscess	1
145	0001885639	冯文顺	Male	22	98.1	+	44.3	-	-	-	-	-	-	-	-	-	-	-	-	-	+	-	-	-	-	TBP	2
146	0001898268	刘现旺	Male	75	39.2	-	1	+	+	-	-	+	-	-	-	-	-	-	-	+	-	-	-	-	-	Chylothorax	1
147	0001898012	李齐祥	Male	65	97.5	+	43	+	-	-	-	-	-	-	-	-	-	-	-	-	-	-	-	-	-	TBP	2
148	0001899615	盛德义	Male	75	82.3	-	10.5	+	-	+	-	-	+	-	-	-	-	-	-	-	-	-	-	-	-	Lung adenocarcinoma	1
149	0001901791	包蕾	Female	22	95	+	35.6	-	-	-	-	-	-	-	-	-	-	-	-	-	-	-	-	-	-	TBP	2
150	0001905422	宋立富	Female	65	36.8	-	11.2	-	-	-	+	-	+	-	+	-	-	-	-	-	-	-	-	-	-	Lung adenocarcinoma	1
151	0001907760	安朝贞	Male	77	52.5	-	15.1	-	-	-	-	-	-	-	-	-	-	-	-	-	-	-	-	-	-	TBP	2
152	0001910353	禹治江	Male	66	64.9	-	5.4	-	-	-	-	-	-	-	-	-	-	-	-	-	-	-	-	-	-	Lung adenocarcinoma	1
153	0001908423	袁文朝	Male	69	97.3	+	5.8	+	-	+	+	-	-	-	-	-	-	-	-	-	-	-	-	-	-	Lung adenocarcinoma	1
154	0001910003	董红涛	Male	42	99.1	+	39.5	-	-	-	+	-	-	-	-	-	-	-	-	-	-	-	-	-	-	TBP	2
155	0001916470	马彦红	Male	51	98.8	+	41.2	+	-	-	-	-	-	-	+	-	-	-	-	-	-	-	-	-	-	TBP	2
156	0001918201	户秀娟	Female	38	81.4	-	5	-	-	-	-	-	-	-	-	-	-	-	-	-	-	+	-	-	-	Lung adenocarcinoma	1
157	0001916555	马冬菊	Female	76	71.7	-	3.9	-	-	+	+	-	+	-	+	-	-	-	-	-	-	-	-	-	-	Liver cirrhosis	1
158	0001924254	芦宽新	Female	67	96.1	+	32	-	-	-	+	-	-	+	-	-	-	-	-	-	-	-	-	-	-	TBP	2
159	0001924340	郝荣安	Male	82	47.6	-	11.4	+	-	-	-	-	-	-	-	+	-	-	-	-	-	-	-	-	-	Lung squamous cell carcinoma	1
160	0001927768	徐层层	Female	28	95.9	+	26.5	-	-	-	-	-	-	-	-	-	-	-	-	-	-	-	-	-	-	TBP	2
161	0001929137	刘东海	Male	61	94.1	+	10.9	-	-	-	-	-	-	-	-	-	-	-	-	-	-	-	-	-	-	Lymphoma	1
162	0001930589	陈海清	Male	30	99.1	+	27.6	+	-	-	-	-	-	-	-	-	-	-	-	-	-	-	-	-	-	TBP	2
163	0001930575	刘秀莲	Female	67	48.3	-	6	-	-	-	-	-	-	-	-	+	-	-	-	-	-	-	+	-	-	Pneumonia effusion	1
164	0001936216	谭君德	Male	62	66.7	-	3.7	-	-	-	+	-	-	-	-	-	-	-	-	-	-	-	-	-	-	Lung adenocarcinoma	1
165	0001943475	田果	Male	42	8.1	-	126.9	-	-	-	-	-	-	-	-	-	-	-	-	-	-	-	-	-	-	Empyema	1
166	0001949005	彭永会	Male	53	90.9	-	31.9	-	-	-	+	-	-	-	-	-	-	-	-	-	+	-	-	-	-	TBP	2
167	0001958347	王纪兰	Female	56	98.8	+	30.8	-	-	-	-	-	-	-	-	-	-	-	-	-	+	+	-	-	-	TBP	2
168	0001963752	孙伟红	Female	29	98	+	32.2	-	-	-	-	-	-	-	-	-	-	-	-	-	-	-	-	-	-	TBP	2
169	0001970360	黄乙珏	Female	26	90.1	-	49.5	-	-	-	-	-	-	-	-	-	-	-	-	-	-	-	-	-	-	TBP	2
170	0001970912	张素琴	Female	70	19.8	-	36.9	-	-	-	-	-	-	-	-	-	-	-	-	-	-	-	-	-	+	Lung adenocarcinoma	1
171	0001981568	闫建芳	Male	40	76.8	-	26	-	+	-	+	-	-	-	-	-	-	-	-	-	-	-	-	-	-	Empyema	1
172	0001982606	李晓迪	Male	29	32.8	-	20	+	+	-	-	-	-	-	-	-	-	-	-	-	-	-	-	-	-	Pneumonia effusion	1
173	0001984944	些同花	Female	67	93.7	-	7.5	-	-	-	-	-	-	-	-	-	-	-	-	-	-	-	-	-	-	Lung adenocarcinoma	1
174	0001984365	王可可	Female	25	95.7	+	10.4	-	-	-	-	-	-	-	-	-	-	-	-	-	-	-	-	-	-	Teratoma of anterior mediastinum	1
175	0001986058	何效粉	Female	58	98.6	+	8.8	-	-	-	-	+	+	+	-	-	-	-	+	-	-	-	-	-	-	Lung adenocarcinoma	1
176	0001996963	谢守英	Male	85	88.8	-	6	+	+	-	-	+	-	-	-	-	-	-	-	-	-	-	-	-	-	Small cell lung cancer	1
177	0002002258	王洪宇	Male	76	98.8	+	40.8	-	-	+	+	-	-	-	+	-	-	-	-	-	-	-	-	-	-	TBP	2
178	0002002447	李秀芝	Female	76	93.5	-	17	-	-	-	-	-	-	-	-	-	-	-	-	-	-	-	-	-	-	Lung adenocarcinoma	1
179	0002008433	时占龙	Male	56	95.7	+	14.4	+	+	-	-	-	-	-	-	-	-	-	-	+	-	-	-	-	-	Gastric cancer	1
180	0002012374	魏国良	Male	68	5.5	-	40.8	-	-	+	+	-	-	-	-	-	-	-	-	-	-	-	-	-	-	Pneumonia effusion	1
181	0002015655	王玉花	Female	67	79.9	-	13	-	-	+	+	-	-	-	-	+	-	+	-	-	-	-	-	-	-	Pneumonia effusion	1
182	0002015890	段海顺	Male	56	92.8	-	29.1	+	-	-	+	-	-	-	-	-	-	-	-	-	-	-	-	-	-	Pneumonia effusion	1
183	0002015002	李怀	Male	78	96.5	+	15.2	-	-	-	-	-	-	-	-	+	-	-	-	-	-	-	-	-	-	Sarcomatoid carcinoma of right pleura	1
184	0002017337	穆丽丽	Female	56	97	+	56	-	-	-	+	-	-	-	-	-	-	-	-	-	-	-	-	-	-	TBP	2
185	0002021314	段献法	Male	56	94.1	+	50.8	+	-	-	+	-	-	-	-	-	-	-	-	-	-	-	-	-	-	TBP	2
186	0002024004	王年生	Male	73	97.3	+	63.9	+	+	-	+	-	-	-	-	-	-	+	-	-	+	-	-	-	+	Pneumonia effusion	1
187	0002029761	张天祥	Male	68	94.2	+	5.8	+	+	-	+	-	-	-	-	-	-	-	-	-	-	-	-	-	-	Mesothelioma	1
188	0002027361	李正午	Male	18	48.3	-	45	-	-	-	-	-	-	-	-	-	-	-	-	-	-	-	-	-	-	TBP	2
189	0002033764	王海全	Male	43	97.8	+	48.4	+	+	-	+	-	-	-	-	-	-	-	-	-	-	-	-	-	-	TBP	2
190	0002030808	刘军姣	Female	58	14.4	-	242.1	-	-	-	-	-	-	-	-	-	-	+	-	-	-	+	+	-	-	Pneumonia effusion	1
191	0002038784	杨明超	Male	21	94.2	+	81.6	-	-	-	-	-	-	-	-	-	-	-	-	-	-	-	-	-	-	TBP	2
192	0002045250	方新安	Male	68	97.7	+	68.1	-	-	-	-	-	-	-	-	-	-	-	-	-	-	-	-	-	-	TBP	2
193	0002053304	林瑞锋	Male	40	97.3	+	13.9	+	+	-	-	-	-	-	-	-	-	-	-	-	-	-	-	-	-	Lung adenocarcinoma	1
194	0002050960	胡久红	Male	55	99	+	61.4	-	-	-	-	-	-	-	-	-	-	-	-	-	-	-	-	-	-	TBP	2
195	0002055131	马先网	Male	48	98.5	+	62	-	+	-	-	-	-	-	-	-	-	-	-	-	-	-	-	-	-	TBP	2
196	0002056162	胡锡瑞	Female	63	95.1	+	14	-	-	+	+	-	-	-	-	-	-	-	-	-	-	-	-	-	-	Lung adenocarcinoma	1
197	0002055442	张慧芳	Female	45	28.2	-	47	-	-	-	-	-	-	-	-	-	-	-	-	-	-	-	-	-	-	Lung adenocarcinoma	1
198	0002037455	应炳亮	Male	53	96.2	+	11.2	-	+	-	-	-	-	-	-	-	-	-	-	-	-	-	-	-	-	Lung adenocarcinoma	1
199	0001438415	毛礼钟	Male	21	97.7	+	58	-	-	-	-	-	-	-	-	-	-	-	-	-	-	-	-	-	-	TBP	2
200	0002060858	王广洲	Male	70	96.2	+	12.1	+	-	-	+	-	-	-	-	-	-	-	-	-	-	-	-	-	-	Lung adenocarcinoma	1
201	0002063219	常茂连	Male	79	93.3	-	29.7	+	-	-	-	+	-	-	-	+	-	-	-	-	-	-	-	-	-	TBP	2
202	0002068006	晏平安	Male	73	10.4	-	8.1	+	+	-	+	-	-	-	-	-	-	-	-	-	-	-	-	-	-	Mesothelioma	1
203	0002068164	王建军	Male	46	45.7	-	144.2	+	+	-	-	-	-	-	-	-	-	-	-	-	-	-	-	-	-	Empyema	1
204	0002068107	王志彬	Male	41	96.6	+	9	+	+	-	+	-	-	-	+	-	-	-	-	-	-	-	-	-	-	Empyema	1
205	0001987820	王金昌	Male	77	71.9	-	4	-	-	-	+	+	+	-	+	-	-	-	-	-	-	-	-	-	-	Pneumonia effusion	1
206	0002075697	郭洞兵	Male	38	90.5	-	3	-	-	-	-	-	-	-	-	-	-	-	-	-	-	-	-	-	-	Pneumonia effusion	1
207	0002074267	贾氏	Female	80	94.1	+	35	-	-	-	-	-	-	-	-	-	-	-	-	+	-	-	-	-	-	Pneumonia effusion	1
208	0002077604	苏风兰	Female	62	93.3	-	11.1	-	-	-	+	-	-	-	-	-	-	-	-	-	-	-	-	-	-	Mesothelioma	1
209	0002080056	艾玉洁	Female	32	30.8	-	15	-	-	-	-	-	-	-	-	-	-	-	-	-	-	-	-	-	-	Pneumonia effusion	1
210	0002081073	郭陟琦	Male	76	93.3	-	10	+	+	-	+	-	+	-	-	-	-	-	-	-	-	-	-	-	-	Mesothelioma	1
211	0002094575	牛群	Male	24	59.2	-	64	-	-	-	-	-	-	-	-	-	+	-	-	-	-	-	-	-	-	TBP and pulmonary TB	2
212	0002099664	苗朋菊	Female	69	97.9	+	26.2	-	-	-	+	-	-	-	-	-	-	-	-	-	-	-	-	-	-	TBP	2
213	0002097426	马建领	Male	61	96.1	+	8.4	+	-	-	-	-	-	-	-	-	-	-	-	-	-	-	-	-	-	Small cell lung cancer	1
214	0002101651	李盼亚	Male	27	82.5	-	45.7	-	+	-	-	-	-	-	-	-	-	-	-	-	-	-	-	-	-	TBP	2
215	0002100120	高永强	Male	49	26.8	-	50.8	+	+	+	-	-	+	-	-	-	-	-	-	-	-	-	-	-	-	Empyema	1
(+:had the disease;-:without the disease; group:2,TBP group;1,non-TBP group)
