# Supplementary material for: Diagnostic Accuracy of Pleural Effusion Mononuclear Cells/Leukocyte Ratio in Tuberculous Pleurisy
Source: Front Med (Lausanne). 2021 Mar 18;8:639061. doi: 10.3389/fmed.2021.639061 (PMC8012480; doi:10.3389/fmed.2021.639061)
Supplement: Supplementary file 2 [file Table_2.XLS]

## Sheet: Sheet1
191 of excluded patients
Serial number	Hospital numbers	Name	Gender	Age（Y）
1	0001678187	杨雪敏	Female	51	No routine and biochemical examination of pleural effusion
2	0001763587	杜改云	Female	73	No routine and biochemical examination of pleural effusion
3	0001654767	郭树同	Male	73	No histopathological examination of pleural biopsy
4	0001798742	张培义	Male	70	No histopathological examination of pleural biopsy
5	0001810165	张桂兰	Female	66	No routine and biochemical examination of pleural effusion
6	0001819898	罗云妹	Female	54	No routine and biochemical examination of pleural effusion
7	0001818556	孙兰英	Female	73	No histopathological examination of pleural biopsy
8	0001829183	万玉芳	Female	54	No histopathological examination of pleural biopsy
9	0001829778	朱卫民	Male	46	No histopathological examination of pleural biopsy
10	0001580561	柏全林	Male	73	No histopathological examination of pleural biopsy and No routine and biochemical examination of pleural effusion
11	0001586209	常福业	Male	63	No histopathological examination of pleural biopsy
12	0001587220	岳恒梅	Female	60	No histopathological examination of pleural biopsy
13	0001593694	方留法	Male	56	No routine and biochemical examination of pleural effusion
14	0001597918	关彩兰	Female	48	No histopathological examination of pleural biopsy and No routine and biochemical examination of pleural effusion
15	0001602547	杨灿新	Female	57	No histopathological examination of pleural biopsy
16	0001612817	赵民	Male	50	No routine and biochemical examination of pleural effusion
17	0001619826	刘国传	Male	60	No histopathological examination of pleural biopsy
18	0001626344	房世新	Male	78	Undetermined etiology of pleural effusion
19	0001631135	李飞	Male	28	No histopathological examination of pleural biopsy
20	0001640910	渠坤雷	Male	23	Undetermined etiology of pleural effusion
21	0001643745	刘新中	Male	57	No histopathological examination of pleural biopsy
22	0001655562	李全梅	Female	66	No histopathological examination of pleural biopsy
23	0001657071	贺建平	Male	57	No histopathological examination of pleural biopsy
24	0001578029	陈里臣	Male	78	No histopathological examination of pleural biopsy
25	0001573060	戴宪知	Male	65	No routine and biochemical examination of pleural effusion
26	0001573048	李士林	Male	62	No routine and biochemical examination of pleural effusion
27	0001575598	孙红勋	Male	40	Undetermined etiology of pleural effusion
28	0001748466	刘前进	Male	73	No histopathological examination of pleural biopsy
29	0001395982	祝红场	Male	39	No histopathological examination of pleural biopsy
30	0001397642	吕佳尧	Male	17	No histopathological examination of pleural biopsy
31	0001408565	杨富军	Male	39	No histopathological examination of pleural biopsy
32	0001414211	秦玉俊	Male	46	No histopathological examination of pleural biopsy
33	0001423275	丁孟涛	Male	15	No histopathological examination of pleural biopsy
34	0001425653	朱芬芬	Female	23	No routine and biochemical examination of pleural effusion
35	0001425576	刘明阳	Male	27	No routine and biochemical examination of pleural effusion
36	0001436284	杨玉春	Male	52	No routine and biochemical examination of pleural effusion
37	0001455543	蒋梦月	Female	49	Undetermined etiology of pleural effusion
38	0001456100	王洋洋	Female	20	No routine and biochemical examination of pleural effusion
39	0001479134	胡保安	Male	48	No routine and biochemical examination of pleural effusion
40	0001482430	徐焕	Female	33	No histopathological examination of pleural biopsy
41	0001485941	李清华	Male	47	No routine and biochemical examination of pleural effusion
42	0001497172	杨巧	Female	49	Undetermined etiology of pleural effusion
43	0001500859	王振东	Male	77	No routine and biochemical examination of pleural effusion
44	0001506555	胡华伟	Male	37	No histopathological examination of pleural biopsy
45	0001519289	刘建国	Male	44	No histopathological examination of pleural biopsy
46	0001527737	程海军	Male	52	No routine and biochemical examination of pleural effusion
47	0001541114	陈群	Female	74	No histopathological examination of pleural biopsy
48	0001544727	王进宝	Male	55	No histopathological examination of pleural biopsy
49	0001891099	朱祥辉	Male	72	Undetermined etiology of pleural effusion
50	0001878892	宗胜利	Male	50	No histopathological examination of pleural biopsy
51	0001892908	王倩	Female	31	No histopathological examination of pleural biopsy
52	0001898268	刘现旺	Male	65	No routine and biochemical examination of pleural effusion
53	0001898012	李齐祥	Male	65	No routine and biochemical examination of pleural effusion
54	0001901453	胡占妮	Female	71	No histopathological examination of pleural biopsy
55	0001901791	郜文兴	Male	66	No histopathological examination of pleural biopsy
56	0001905422	宋立富	Female	53	No histopathological examination of pleural biopsy
57	0001904603	石振东	Male	62	No histopathological examination of pleural biopsy and No routine and biochemical examination of pleural effusion
58	0001907777	张巧	Female	73	No histopathological examination of pleural biopsy
59	0001908423	袁文朝	Male	69	Undetermined etiology of pleural effusion
60	0001912994	蔺书专	Male	49	No histopathological examination of pleural biopsy
61	0001916470	马彦红	Male	51	No routine and biochemical examination of pleural effusion
62	0001918201	户秀娟	Female	38	Undetermined etiology of pleural effusion
63	0001914241	程秋妮	Female	55	No histopathological examination of pleural biopsy
64	0001916555	马冬菊	Female	76	No histopathological examination of pleural biopsy
65	0001920728	肖道宏	Male	69	No histopathological examination of pleural biopsy
66	0001292966	胡序言	Male	51	No histopathological examination of pleural biopsy
67	0001297680	梁龙飞	Male	16	No histopathological examination of pleural biopsy
68	0001298005	张凤萍	Female	54	No histopathological examination of pleural biopsy
69	0001301380	何翠芳	Female	43	Undetermined etiology of pleural effusion
70	0001301592	许加进	Male	56	No routine and biochemical examination of pleural effusion
71	0001305037	崔长江	Male	62	No histopathological examination of pleural biopsy
72	0001307808	张瀚洋	Male	10	No histopathological examination of pleural biopsy
73	0001307973	段明福	Male	68	No histopathological examination of pleural biopsy
74	0001311046	王洪修	Male	63	No histopathological examination of pleural biopsy
75	0001311058	冯瑞	Female	59	No histopathological examination of pleural biopsy
76	0001314372	田淑勤	Female	62	No histopathological examination of pleural biopsy
77	0001313677	李凤叶	Female	60	No histopathological examination of pleural biopsy and No routine and biochemical examination of pleural effusion
78	0001314553	陈荟琳	Female	36	No histopathological examination of pleural biopsy
79	0001314444	李停坤	Male	50	No histopathological examination of pleural biopsy
80	0001318290	赵素娟	Female	48	No histopathological examination of pleural biopsy
81	0001319590	王业士	Male	59	No histopathological examination of pleural biopsy
82	0001431116	张慧	Female	21	No routine and biochemical examination of pleural effusion
83	0001432848	王翠花	Female	49	No routine and biochemical examination of pleural effusion
84	0001433596	唐有才	Male	60	No histopathological examination of pleural biopsy
85	0001433667	郭秀云	Female	51	No histopathological examination of pleural biopsy
86	0001436068	李心全	Male	46	No histopathological examination of pleural biopsy
87	0001439671	贾兴付	Male	45	No routine and biochemical examination of pleural effusion
88	0001442286	马守章	Male	56	Undetermined etiology of pleural effusion
89	0001428397	郑强	Male	30	Undetermined etiology of pleural effusion
90	0001445851	陈会平	Female	49	No routine and biochemical examination of pleural effusion
91	0001447386	张金刚	Male	62	No histopathological examination of pleural biopsy
92	0001448939	李存良	Male	51	No histopathological examination of pleural biopsy
93	0001431382	李素梅	Female	79	No histopathological examination of pleural biopsy and No routine and biochemical examination of pleural effusion
94	0001452003	王同林	Male	75	No histopathological examination of pleural biopsy
95	0001491108	周春娥	Female	47	No histopathological examination of pleural biopsy
96	0001507174	叶长山	Male	75	No histopathological examination of pleural biopsy
97	0001513403	王秋霞	Female	53	No histopathological examination of pleural biopsy
98	0001519653	靳庆林	Male	44	No histopathological examination of pleural biopsy
99	0001523196	程换香	Female	64	No histopathological examination of pleural biopsy
100	0001525782	付明亮	Male	71	No histopathological examination of pleural biopsy and No routine and biochemical examination of pleural effusion
101	0001531286	贾宝国	Male	40	No histopathological examination of pleural biopsy
102	0001532565	侯贵山	Male	70	No histopathological examination of pleural biopsy
103	0001531880	赵建国	Male	57	No histopathological examination of pleural biopsy
104	0001534456	刘玉珍	Female	58	No histopathological examination of pleural biopsy
104	0001538003	吕爱	Female	64	No routine and biochemical examination of pleural effusion
105	0001544832	王俊辉	Male	25	No routine and biochemical examination of pleural effusion
107	0001544918	候明杰	Male	62	No histopathological examination of pleural biopsy
108	0001552591	刘素勤	Female	52	No histopathological examination of pleural biopsy
109	0001560999	简金红	Male	46	No histopathological examination of pleural biopsy
110	0001567805	孙金锋	Male	26	No routine and biochemical examination of pleural effusion
111	0001594974	陈亚军	Male	49	No histopathological examination of pleural biopsy
112	0001616161	刘国强	Male	43	No histopathological examination of pleural biopsy
113	0001618762	王敬礼	Male	52	No routine and biochemical examination of pleural effusion
114	0001627552	马佰元	Male	68	No routine and biochemical examination of pleural effusion
115	0001628678	曾得敏	Female	49	Undetermined etiology of pleural effusion
116	0001625154	班莲英	Female	48	No routine and biochemical examination of pleural effusion
117	0001634110	罗来明	Male	39	No routine and biochemical examination of pleural effusion
118	0001642575	卫长杰	Male	50	No histopathological examination of pleural biopsy and No routine and biochemical examination of pleural effusion
119	0001643586	陈贺林	Male	19	No histopathological examination of pleural biopsy and No routine and biochemical examination of pleural effusion
120	0001652228	蔡运良	Male	59	No histopathological examination of pleural biopsy
121	0001653920	李改平	Female	49	No histopathological examination of pleural biopsy and No routine and biochemical examination of pleural effusion
122	0001655643	李燕子	Female	26	No histopathological examination of pleural biopsy and No routine and biochemical examination of pleural effusion
123	0001268360	齐敏学	Male	76	No routine and biochemical examination of pleural effusion
124	0001705429	赵洪友	Male	49	No histopathological examination of pleural biopsy
125	0001723243	石建军	Male	70	No histopathological examination of pleural biopsy
126	0001735540	牛林青	Female	22	No histopathological examination of pleural biopsy
127	0001710369	赵记曾	Male	65	Undetermined etiology of pleural effusion
128	0001762869	王红利	Female	48	No histopathological examination of pleural biopsy
129	0001762565	朱英仁	Male	54	No histopathological examination of pleural biopsy
130	0001774213	刘传金	Male	45	No histopathological examination of pleural biopsy
131	0001793161	李志延	Male	43	No histopathological examination of pleural biopsy
132	0001795181	吴效勤	Female	50	No histopathological examination of pleural biopsy
133	0001797390	吴军霞	Female	52	No histopathological examination of pleural biopsy
134	0001813008	杨素勤	Female	71	No routine and biochemical examination of pleural effusion
135	0001822095	李品	Female	51	No routine and biochemical examination of pleural effusion
136	0001833019	张志廷	Male	79	No routine and biochemical examination of pleural effusion
137	0001843956	阮春爱	Female	63	No histopathological examination of pleural biopsy
138	0001853140	郑新涛	Male	51	No histopathological examination of pleural biopsy
139	0001857696	董姝君	Female	30	No histopathological examination of pleural biopsy
140	0001866063	王新闯	Male	57	No histopathological examination of pleural biopsy
141	0001872005	白振生	Male	69	No histopathological examination of pleural biopsy
142	0001883588	张应喜	Male	71	Undetermined etiology of pleural effusion
143	0001887681	赵小峰	Male	26	No histopathological examination of pleural biopsy and No routine and biochemical examination of pleural effusion
144	0001189767	周红	Male	44	No histopathological examination of pleural biopsy and No routine and biochemical examination of pleural effusion
145	0001901241	张国兴	Male	37	No routine and biochemical examination of pleural effusion
146	0001914241	程秋妮	Female	55	No histopathological examination of pleural biopsy and No routine and biochemical examination of pleural effusion
147	0001920023	张明钦	Male	69	No histopathological examination of pleural biopsy
148	000190333	叩艳霞	Female	46	No routine and biochemical examination of pleural effusion
149	0001927591	王明超	Male	66	No histopathological examination of pleural biopsy and No routine and biochemical examination of pleural effusion
150	0001931362	尚贵层	Female	63	No histopathological examination of pleural biopsy
151	0001933820	周好红	Female	46	No histopathological examination of pleural biopsy and No routine and biochemical examination of pleural effusion
152	0001941610	秦月明	Male	51	No histopathological examination of pleural biopsy
153	0001681007	宋金莲	Female	56	No histopathological examination of pleural biopsy
154	0001950697	李琴	Female	53	Undetermined etiology of pleural effusion
155	0001950339	丁明利	Male	72	No histopathological examination of pleural biopsy
156	0001951241	张芝云	Female	48	No histopathological examination of pleural biopsy
157	0001951626	陈玉梅	Female	61	No histopathological examination of pleural biopsy
158	0001953417	苗瑞英	Female	67	No histopathological examination of pleural biopsy
159	0001955066	韩高伟	Male	41	No histopathological examination of pleural biopsy
160	0001953442	徐金娣	Female	55	No histopathological examination of pleural biopsy
161	0001683997	宋仁环	Female	58	Undetermined etiology of pleural effusion
162	0001967515	张现庄	Male	52	No routine and biochemical examination of pleural effusion
163	0001966569	付翠侠	Female	47	No histopathological examination of pleural biopsy
164	0001968193	李宁	Female	38	No histopathological examination of pleural biopsy
165	0001971394	闫允彬	Male	51	No histopathological examination of pleural biopsy
166	0001973864	乔长松	Male	69	No histopathological examination of pleural biopsy
167	0001977875	冯广信	Male	69	No routine and biochemical examination of pleural effusion
168	0001902686	李燕	Female	45	No routine and biochemical examination of pleural effusion
169	0001979197	位海军	Male	53	Undetermined etiology of pleural effusion
170	0001981800	胡生	Male	74	Undetermined etiology of pleural effusion
171	0001980561	陈永田	Male	66	No histopathological examination of pleural biopsy
172	0001990334	于萍	Female	61	No histopathological examination of pleural biopsy
173	0001992829	冯占岭	Male	61	No routine and biochemical examination of pleural effusion
174	0001995877	丁新超	Male	44	No routine and biochemical examination of pleural effusion
175	0001999696	李桂连	Female	60	No histopathological examination of pleural biopsy
176	0002001227	赵士金	Male	86	No routine and biochemical examination of pleural effusion
177	0002004851	吴红梅	Female	46	No histopathological examination of pleural biopsy
178	0002006255	刘瑞华	Female	53	No histopathological examination of pleural biopsy
179	0002006902	高传业	Male	77	No histopathological examination of pleural biopsy
180	0002016301	郭银浩	Male	32	No histopathological examination of pleural biopsy
181	0002023473	李玉梅	Female	47	No histopathological examination of pleural biopsy
182	0002023415	翟花	Female	62	No histopathological examination of pleural biopsy
183	0002019473	胡长富	Male	59	No routine and biochemical examination of pleural effusion
184	0002105120	郭俊英	Female	66	No routine and biochemical examination of pleural effusion
185	0001909804	杨永立	Male	47	No routine and biochemical examination of pleural effusion
186	0001911969	张国永	Male	50	No histopathological examination of pleural biopsy
187	0001927865	康安仁	Male	60	No histopathological examination of pleural biopsy
188	0001937145	曹秀霞	Female	42	No histopathological examination of pleural biopsy
189	0001933635	赵小芳	Female	50	Undetermined etiology of pleural effusion
190	0001939453	朱词秀	Female	64	No histopathological examination of pleural biopsy
191	0001923150	王改正	Male	58	No histopathological examination of pleural biopsy
191 of excluded patients:46 patients had no routine and biochemical examination of pleural effusion;111 patients had no histopathological examination of pleural biopsy;15 patients had no histopathological examination of pleural biopsy and routine and biochemical examination of pleural effusion;19 patients were Undetermined etiology of pleural effusion
